# Supplementary material for: Prediction of outpatients with conjunctivitis in Xinjiang based on LSTM and GRU models
Source: PLoS One. 2023 Sep 21;18(9):e0290541. doi: 10.1371/journal.pone.0290541 (PMC10513229; doi:10.1371/journal.pone.0290541)
Supplement: S1 Data — (CSV) [file pone.0290541.s001.csv]

count
2
1
0
4
2
6
3
0
6
2
3
1
2
5
4
4
4
3
3
15
4
2
3
4
4
4
2
3
0
3
1
3
4
3
1
5
4
5
7
3
3
2
3
4
1
5
4
2
1
2
9
1
3
4
8
8
3
6
6
4
4
3
2
2
7
2
3
2
5
2
1
4
6
6
2
5
0
1
2
5
2
3
0
0
1
4
3
2
2
11
0
2
6
2
5
7
6
4
5
2
7
2
1
7
0
4
4
3
3
2
6
3
7
9
5
4
8
7
5
2
9
7
2
2
4
1
6
4
5
8
2
5
5
8
2
1
4
4
4
6
3
12
10
5
2
7
3
5
8
1
5
7
5
1
4
7
3
6
3
10
6
9
7
8
11
2
10
5
6
9
6
5
4
7
2
9
4
1
5
4
4
5
3
8
4
6
8
8
4
0
3
6
3
2
5
5
0
1
10
6
5
8
4
4
4
7
5
7
7
7
1
8
9
1
6
7
1
3
2
1
7
4
7
4
4
9
6
5
8
10
3
3
8
7
16
7
6
13
3
10
6
6
8
10
5
2
0
5
5
4
9
3
3
10
4
2
2
5
3
2
6
4
4
6
3
2
3
4
5
6
7
13
2
1
9
5
4
2
7
8
6
3
2
2
3
8
2
3
4
6
3
1
5
2
0
4
4
5
6
12
3
10
5
8
7
2
6
1
2
7
3
8
0
6
1
1
5
9
6
2
2
2
5
3
6
0
6
8
2
2
8
2
4
1
6
2
2
3
3
4
6
3
5
0
3
5
2
5
5
0
3
2
5
1
8
8
2
1
2
7
10
5
5
3
4
1
11
5
4
5
1
4
12
7
7
9
14
4
3
10
9
13
12
6
2
1
17
6
7
10
8
2
0
12
9
7
1
16
0
4
10
2
8
6
12
4
11
9
12
16
1
0
4
0
2
6
4
9
10
11
5
23
12
10
10
10
7
3
7
3
12
7
13
6
3
9
9
5
12
13
3
2
11
11
10
7
22
4
7
21
10
7
7
8
4
8
6
12
9
0
3
5
13
18
10
10
6
18
2
9
15
6
13
12
8
1
0
12
9
8
10
16
11
3
3
5
11
12
10
5
3
10
20
11
14
14
0
5
6
13
8
15
23
3
5
9
10
7
8
12
5
6
3
4
6
3
9
4
5
10
15
12
13
21
5
16
16
8
7
10
21
4
1
3
21
16
15
21
8
1
9
16
13
14
12
3
7
5
10
10
14
18
7
7
17
16
6
9
3
4
3
6
12
14
10
19
6
8
9
10
9
5
8
3
4
14
11
10
14
9
4
4
8
10
13
14
3
1
8
18
11
14
16
8
3
18
22
12
5
6
6
7
8
16
13
14
16
9
6
3
14
8
8
9
6
2
6
14
12
9
10
9
4
16
17
10
4
6
5
2
5
1
6
13
11
13
7
7
4
4
2
5
4
7
0
6
12
10
4
11
5
2
11
8
5
6
17
5
5
12
3
8
8
10
5
5
11
14
3
9
9
4
10
15
5
7
11
8
2
1
19
17
12
12
10
2
1
11
13
5
6
8
5
4
19
16
8
15
16
1
4
19
6
3
18
10
5
8
14
8
16
10
9
8
3
16
7
6
15
10
4
1
9
9
6
14
16
5
4
2
0
11
9
9
6
4
18
9
12
11
19
2
2
22
10
10
15
21
11
6
18
22
8
9
15
0
2
12
12
9
11
9
14
4
0
1
1
14
9
3
2
19
17
19
16
17
5
5
15
18
6
4
13
4
2
37
12
8
6
9
5
0
33
9
7
14
12
3
0
10
6
12
20
13
4
12
11
9
13
5
7
4
5
11
4
14
10
15
6
7
19
6
8
17
3
7
3
13
20
7
11
20
6
5
12
5
10
11
17
7
2
9
12
10
4
14
3
6
14
11
2
2
9
5
11
15
10
19
9
6
2
2
9
7
17
10
14
3
2
11
5
18
8
15
4
5
11
11
8
8
9
7
6
13
10
4
19
3
6
5
10
10
13
8
16
4
9
9
13
8
7
21
2
5
24
8
17
10
15
4
3
14
7
3
19
18
4
9
4
22
10
15
17
6
6
14
16
10
8
25
3
5
15
17
10
10
5
1
4
15
17
11
9
10
3
2
14
11
7
9
18
6
2
7
8
6
14
12
6
6
13
6
8
11
14
6
6
7
4
8
5
12
5
1
20
6
5
9
12
1
2
13
8
3
6
3
3
2
9
7
3
4
11
4
0
10
6
4
6
7
3
8
8
2
3
4
1
0
3
5
13
8
2
16
5
1
2
10
1
4
3
1
2
11
3
6
4
16
1
8
12
4
6
5
13
3
3
12
6
11
4
12
3
1
16
9
15
6
19
3
2
11
3
7
3
8
5
2
4
1
3
1
6
2
1
3
1
0
4
7
1
2
6
4
2
2
4
0
3
5
3
3
0
13
3
2
6
3
8
2
10
1
1
4
4
